# Supplementary material for: Colorectal cancer survival rates in Ghana: A retrospective hospital-based study
Source: PLoS One. 2018 Dec 19;13(12):e0209307. doi: 10.1371/journal.pone.0209307 (PMC6300283; doi:10.1371/journal.pone.0209307)
Supplement: S1 Dataset — (XLSX) [file pone.0209307.s001.xlsx]

## Sheet: Sheet2
Year of diagnosis	Age at diagnosis	Age Groups	Age less groups ats	Age two group <40 n> 40	Age<50>50	Sex	Occupation	Religion	Marital Status	Abdominal Pain	Abdominal mass	Abdominal Distension	Intestinal Obstruction	constipation	Anorexia	weight loss	Change in bowel habit	Bleeding per rectum	Passage of bloody stool	Haemorrhoids	Anal mass	Severe Anaemia	Tenesmus	diarrhoea	fatigue	Number of Symptoms	Duration of Symptoms	Duration 3 groups	Histological type of Cancer	Differentiaton/histological grade	Anatomical Site of Tumour	Tumor location	Colon and Non colon	Stage for SPSS	Stage for early n late	Tstage	Nstage	Mstage	Treatment Modalities	chemotherapy	Radiotherapy	Both Chemo and Radio	Nature of operation	Presence of Metastasis	Patient status original	Status for survival analysis	Observation in YRS	3&5 survival	Observation in months
2015	30	2	0	0	0	0	1	0	1	1	0	0	1	0	0	0	0	0	0	0	0	0	0	0	0	2	4	0	0	0	3	0	1	4	1	4	1	1	1	0	0	0	1	1	0	1	0	0	1
2011	16	0	0	0	0	0	2	0	0	0	0	0	0	0	0	0	0	0	0	0	1	0	0	0	0	1	3	0	2	2	6	1	0	3	1	3	1	0	1	1	1	1	1	1	2	0	0	0	5
2013	23	1	0	0	0	1	1	1	0	0	0	0	0	0	0	0	0	1	0	0	0	0	0	0	0	1	6	1	1	1	4	0	1	3	1	4	1	1	0	0	0	0	0	0	2	0	1	0	13
2014	60	6	3	1	1	1	3	1	1	1	0	1	0	0	0	0	0	1	0	0	0	1	0	0	0	4	12	1	0	1	6	1	0	3	1	4	1	0	1	0	0	0	1	1	0	1	0	0	4
2014	54	4	2	1	1	1	1	1	1	0	0	0	0	1	0	0	0	0	0	0	0	0	0	0	0	1	6	1	0	1	5	1	0	3	1	3	1	0	0	1	1	1	0	1	0	1	0	0	5
2010	63	5	3	1	1	0	1	0	1	0	0	0	0	0	0	0	0	0	1	0	0	0	0	0	0	1	2	0	0	1	6	1	0	3	1	4	1	0	0	0	0	0	0	1	0	1	1	0	14
2011	76	6	4	1	1	0	3	0	1	0	0	0	0	0	0	0	0	1	0	0	0	0	0	0	0	1	0.097	0	1	1	6	1	0	3	1	3	0	0	0	0	0	0	0	0	0	1	0	0	1
2011	57	4	2	1	1	0	1	0	1	0	0	0	0	1	0	0	0	1	1	0	2	0	0	0	0	4	3	0	0	1	7	2	0	2	0	4	0	0	1	0	0	0	1	0	2	0	1	0	16
2011	36	2	0	0	0	0	1	1	1	0	0	0	0	0	0	0	1	0	0	0	0	0	0	0	0	1	4	0	0	1	0	0	1	3	1	4	1	0	0	1	0	0	0	1	2	0	0	0	1
2013	58	4	2	1	1	0	1	1	3	0	0	0	1	1	1	1	0	0	1	0	1	0	0	0	1	7	3	0	1	3	6	1	0	3	1	3	1	0	1	1	1	1	1	1	0	1	0	0	6
2012	58	4	2	1	1	1	1	0	1	0	0	0	0	0	0	0	0	1	0	0	0	0	0	0	0	1	2	0	0	3	0	0	1	3	1	3	1	0	0	0	0	0	0	0	0	1	0	0	3
2011	42	3	1	1	0	0	1	0	1	0	0	0	0	0	1	1	0	0	0	0	1	0	0	0	0	3	24	2	0	0	9	3	0	1	0	2	0	0	1	1	1	1	1	0	2	0	1	0	16
2013	30	2	0	0	0	1	0	0	0	0	0	0	0	1	1	1	1	1	0	0	0	0	1	0	0	6	9	1	0	1	6	1	0	3	1	2	1	0	1	1	0	0	1	1	0	1	2	0	28
2014	60	5	3	1	1	0	4	0	2	1	0	0	0	0	0	0	0	1	0	0	0	0	0	1	0	3	0.5	0	0	1	6	1	0	3	1	3	1	0	0	0	0	0	0	1	0	1	0	0	10
2015	50	4	2	1	0	0	0	0	3	0	0	0	0	0	0	0	0	0	0	0	0	0	0	1	0	1	10	1	3	1	8	3	0	2	0	3	0	0	1	1	1	1	1	1	1	0	0	0	5
2015	78	6	4	1	1	1	3	0	1	1	0	1	0	1	1	1	0	0	0	0	0	0	0	1	1	7	1.5	0	0	0	0	0	1	2	0	4	0	0	0	1	0	0	0	1	1	0	0	0	7
2015	79	6	4	1	1	1	1	0	1	1	1	0	0	0	1	1	1	0	0	0	0	1	0	0	0	6	6	1	0	1	5	1	0	2	0	3	0	0	0	1	0	0	0	1	1	0	0	0	10
2015	49	3	1	1	0	1	1	0	1	1	0	0	0	1	0	1	0	0	1	0	0	0	0	0	0	4	0.5	0	1	2	4	0	1	2	0	3	0	0	1	1	0	0	1	1	1	0	0	0	9
2015	61	5	3	1	1	0	4	1	1	1	0	0	0	0	1	1	0	0	1	0	0	0	0	1	1	6	3	0	0	1	6	1	0	2	0	4	0	0	1	0	0	0	1	0	0	1	0	0	6
2011	51	4	2	1	1	0	4	0	1	1	1	0	0	0	0	1	1	0	0	0	0	0	0	0	0	4	5	0	0	3	0	0	1	3	1	3	1	0	1	0	0	0	1	0	0	1	2	0	32
2011	66	5	3	1	1	0	1	0	2	0	0	0	0	0	1	1	0	1	0	0	2	0	0	0	0	4	12	1	0	0	6	1	0	3	1	4	1	0	1	1	1	1	1	1	2	0	2	0	29
2012	47	3	1	1	0	1	1	0	1	0	0	0	0	0	0	0	0	0	1	0	0	0	0	0	0	1	4	0	0	0	6	1	0	1	0	2	0	0	0	0	0	0	0	0	2	0	1	0	19
2013	65	5	3	1	1	0	1	0	3	0	0	0	0	1	0	0	0	1	0	0	1	0	0	0	0	3	24	2	0	0	8	3	0	4	1	4	2	1	1	1	1	1	2	0	0	1	1	0	12
2015	44	3	1	1	0	0	1	0	1	0	0	0	0	0	0	0	0	0	0	0	0	0	1	0	0	1	36	2	0	1	4	0	1	2	0	3	0	0	1	1	0	0	1	1	1	0	0	0	7
2011	53	4	2	1	1	0	1	0	1	0	1	0	0	0	1	1	1	0	0	0	0	0	0	0	0	4	3	0	0	0	0	0	1	2	0	3	0	0	1	1	0	0	1	0	0	1	0	0	4
2014	52	4	2	1	1	1	1	0	1	1	0	0	0	0	1	1	1	1	0	0	0	0	0	1	0	6	1.5	0	0	1	6	1	0	3	1	2	1	0	1	1	1	1	1	0	2	0	1	0	14
2009	23	1	0	0	0	1	0	0	0	0	0	0	0	0	1	1	0	1	0	0	2	0	1	0	0	5	6	1	3	3	6	1	0	3	1	4	1	0	1	0	0	0	1	1	0	1	0	0	2
2009	54	4	2	1	1	0	1	0	1	1	0	1	1	1	0	0	0	1	0	0	0	0	1	0	0	6	2	0	0	3	6	1	0	4	1	3	1	1	1	1	1	1	2	0	2	0	1	0	12
2012	80	7	4	1	1	0	1	0	3	1	0	1	0	0	0	1	0	0	0	0	0	0	0	0	0	3	1	0	0	1	0	0	1	2	0	3	0	0	1	1	0	0	2	0	1	0	3	0	40
2015	58	4	2	1	1	0	1	0	3	0	0	0	1	1	1	1	0	1	1	0	0	1	1	0	0	8	4	0	0	3	6	1	0	2	0	4	0	0	1	1	1	1	2	1	1	0	0	0	1
2010	58	4	2	1	1	0	1	0	1	0	0	0	1	0	0	0	0	0	0	0	0	0	0	0	0	1	3	0	0	3	0	0	1	4	1	4	1	1	1	0	0	0	1	1	0	1	0	0	3
2014	70	6	4	1	1	0	1	0	3	0	0	0	0	0	1	1	0	1	1	0	1	0	0	0	0	5	12	1	0	0	6	1	0	2	0	3	0	0	1	1	1	1	2	0	2	0	0	0	6
2014	55	4	2	1	1	0	1	0	2	0	0	0	0	0	0	0	1	1	1	0	0	1	0	0	0	4	3	0	0	0	6	1	0	1	0	2	0	0	0	0	0	0	0	0	2	0	0	0	4
2014	70	6	4	1	1	0	1	0	3	0	0	0	1	0	1	1	0	1	0	0	0	0	1	0	0	5	48	2	0	1	6	1	0	1	0	2	0	0	1	0	0	0	1	0	0	1	0	0	1
2015	35	2	0	0	0	0	1	0	1	0	0	0	0	0	1	1	1	1	0	0	2	0	1	0	0	6	8	1	0	1	6	1	0	3	1	4	1	0	0	0	1	0	0	1	2	0	0	0	2
2014	25	1	0	0	0	1	2	0	0	0	0	1	1	0	0	0	0	0	0	0	0	0	0	0	0	2	12	1	0	1	6	1	0	2	0	3	0	0	1	1	0	0	2	0	2	0	0	0	1
2015	56	4	2	1	1	1	0	0	1	0	0	0	0	0	0	1	0	0	0	0	0	0	0	0	1	2	6	1	0	1	1	0	1	2	0	4	0	0	1	1	0	0	1	1	1	0	0	0	9
2010	65	5	3	1	1	0	1	2	1	1	0	0	0	0	0	1	0	1	0	0	0	0	1	0	0	4	12	1	0	1	6	1	0	3	1	3	2	0	1	1	1	1	2	1	0	1	0	0	7
2013	30	2	0	0	0	0	2	0	0	0	1	0	0	0	0	0	0	0	0	0	0	0	0	0	0	1	1	0	0	1	6	1	0	3	1	3	1	0	0	0	0	0	0	0	2	0	0	0	1
2013	68	5	3	1	1	0	1	0	3	1	0	0	0	1	1	1	1	1	1	1	1	1	1	0	0	11	3	0	0	1	6	1	0	4	1	4	2	1	1	1	1	1	1	1	0	1	1	0	15
2010	39	2	0	0	0	0	1	0	3	0	0	0	0	0	0	0	1	0	0	0	0	0	0	0	0	1	6	1	3	1	5	1	0	4	1	4	1	1	0	0	0	0	0	0	2	0	0	0	2
2011	60	5	3	1	1	0	4	0	1	1	0	0	0	1	0	0	0	0	0	0	0	0	0	0	0	2	3	0	0	1	1	0	1	2	0	4	0	0	1	0	0	0	2	0	2	0	0	0	1
2015	67	5	3	1	1	1	3	0	1	1	0	0	0	1	0	1	1	0	1	0	2	0	0	0	0	6	12	1	0	1	9	0	1	3	1	4	2	0	1	0	1	0	1	1	0	1	0	0	5
2010	25	1	0	0	0	1	1	1	0	1	1	0	0	0	0	0	0	0	0	0	0	0	0	0	0	2	5	0	1	0	0	0	1	3	1	3	2	0	1	1	0	0	1	1	2	0	1	0	12
2010	48	3	1	1	0	0	1	0	1	0	0	0	0	0	0	0	0	1	0	0	0	0	0	0	0	1	8	1	3	2	8	3	0	4	1	3	1	1	0	1	0	0	0	0	0	1	2	0	32
2009	56	4	2	1	1	0	1	0	2	0	0	0	0	0	0	0	0	0	0	0	0	0	0	0	1	1	3	0	3	1	6	1	0	4	1	4	1	0	0	0	0	0	0	0	0	1	2	0	29
2015	61	5	3	1	1	0	1	1	3	1	0	1	0	0	0	1	0	0	0	0	0	0	0	0	0	3	18	2	0	1	4	0	1	3	1	3	2	0	1	1	0	0	2	1	0	1	0	0	6
2009	46	3	1	1	0	0	1	1	1	0	0	0	0	1	0	0	0	0	0	0	0	0	0	0	0	1	12	1	0	3	0	0	1						0	0	0	0	0	0	2	0	0	0	3
2009	75	6	4	1	1	1	1	0	1	1	0	0	0	1	0	1	0	1	1	0	0	1	0	1	0	7	5	0	0	1	6	1	0	3	1	4	2	0	0	0	0	0	0	0	2	0	1	0	12
2015	32	2	0	0	0	1	0	0	1	0	0	0	0	0	0	0	0	1	0	0	0	0	1	0	1	3	36	2	0	1	6	1	0	4	1	4	2	1	1	1	1	1	1	1	0	1	0	0	8
2011	75	6	4	1	1	0	1	1	3	0	0	0	0	0	0	0	0	0	1	0	0	0	0	0	0	1	24	2	0	3	4	0	1						0	0	0	0	0	0	2	0	0	0	5
2012	71	6	4	1	1	0	1	0	3	1	0	1	0	0	1	1	0	0	0	0	0	0	0	0	0	4	6	1	0	3	0	0	1	4	1	4	1	1	0	0	0	0	0	1	0	1	0	0	1
2014	83	7	4	1	1	1	3	0	1	0	0	0	0	0	0	0	1	1	1	0	0	0	0	0	1	4	6	1	0	0	6	1	0	3	1	4	1	0	1	1	1	1	2	1	0	1	0	0	1
2015	62	5	3	1	1	1	3	0	2	0	0	0	0	0	0	1	0	1	0	0	0	0	0	0	0	2	12	1	0	1	4	0	1	3	1	3	1	0	1	1	0	0	1	1	0	1	0	0	2
2014	55	4	2	1	1	1	1	0	1	1	1	0	0	1	1	1	1	1	0	1	0	0	0	1	0	9	12	1	0	1	9	0	1						1	0	0	0	1	0	0	1	0	0	1
2013	78	6	4	1	1	1	1	0	3	1	0	0	0	0	0	1	0	1	0	0	0	0	0	1	0	4	3	0	0	1	9	4	0	3	1	4	1	0	1	0	0	0	1	0	0	1	2	0	28
2012	55	4	2	1	1	1	1	0	1	1	0	0	0	1	0	0	0	0	0	0	0	0	0	0	0	2	36	2	4	2	0	0	1	3	1	4	1	0	1	1	0	0	2	1	1	0	3	1	36
2013	37	2	0	0	0	0	0	0	0	0	0	0	0	0	0	0	0	0	0	0	0	0	0	1	0	1	1	0	0	1	6	1	0	3	1	4	1	0	0	1	0	0	0	1	2	0	1	1	18
2014	61	5	3	1	1	0	1	0	1	1	0	0	0	0	0	0	0	0	0	0	0	0	0	0	0	1	0.5	0	1	1	0	0	1	2	0	3	0	0	1	0	0	0	2	0	0	1	0	0	2
2015	85	7	4	1	1	0	3	0	3	0	0	0	0	1	0	1	0	0	0	0	1	1	0	0	0	4	2	0			6	1	0	3	1	4	2	0	0	0	0	0	0	1	0	1	0	0	2
2015	72	6	4	1	1	0	1	0	3	1	0	1	0	1	0	0	0	0	0	1	0	0	0	0	0	4	12	1	0	0	6	1	0	3	1	2	1	0	1	0	0	0	1	0	2	0	0	0	1
2012	42	3	1	1	0	0	1	0	1	0	0	0	0	1	0	0	0	0	0	0	0	0	0	0	0	1	3	0	1	0	6	1	0	3	1	3	1	0	1	1	1	1	1	1	2	0	0	0	1
2015	41	3	1	1	0	1	1	0	1	0	0	0	0	1	0	0	0	1	0	0	0	0	0	0	0	2	24	2	0	0	6	1	0	2	0	4	0	0	0	1	0	0	0	1	1	0	0	0	10
2010	69	5	3	1	1	0	4	0	1	0	0	0	0	0	0	0	1	0	0	0	0	0	0	0	0	1	36	2	0	2	6	1	0	3	1				0	0	0	0	0	0	0	1	2	0	30
2014	67	5	3	1	1	1	1	0	1	0	0	0	0	0	0	1	0	1	0	0	0	0	0	0	0	2	60	2	3	0	8	3	0	3	1	4	1	0	0	1	0	0	0	1	0	1	0	0	8
2012	52	4	2	1	1	0	1	0	1	1	0	1	1	1	1	1	1	1	1	0	0	1	0	0	0	10	6	1	0	1	6	1	0	3	1				1	0	0	0	2	0	0	1	2	0	27
2014	30	2	0	0	0	1	1	0	1	1	0	1	1	1	0	1	0	1	0	0	0	0	0	1	0	7	3	0	0	1	4	0	1	2	0	4	0	0	1	1	0	0	1	1	1	0	0	0	6
2015	70	6	4	1	1	1	1	0	1	0	0	0	1	1	0	0	0	1	1	0	0	0	0	0	0	4	12	1	0	0	6	1	0	2	0	4	0	0	1	1	1	1	1	0	1	0	0	0	8
2012	16	0	0	0	0	0	2	0	0	1	0	1	0	1	0	1	0	1	1	1	2	1	1	0	0	10	12	1	1	0	6	1	0	2	0	3	0	0	1	0	0	0	1	1	0	1	0	0	9
2013	68	5	3	1	1	1	3	0	1	1	0	1	0	1	1	1	0	1	0	0	0	0	0	0	0	6	12	1	0	1	6	1	0	3	1	4	1	0	1	0	0	0	1	1	0	1	1	0	12
2012	59	4	2	1	1	0	1	0	1	1	0	0	0	0	0	1	1	1	1	0	0	1	0	1	0	7	36	2	0	0	6	1	0	2	0	3	0	0	0	1	0	0	0	0	1	0	3	0	41
2014	69	5	3	1	1	1	3	0	1	0	0	0	0	0	0	0	0	1	1	0	0	0	0	0	0	2	11	1	0	1	4	0	1	1	0	2	0	0	1	1	0	0	1	1	1	0	1	0	14
2014	43	3	1	1	0	1	4	1	2	1	1	0	0	0	0	0	0	0	0	0	0	0	0	0	0	2	12	1	0	1	2	0	1	2	0	4	0	0	1	1	1	1	1	1	2	0	0	0	2
2013	50	4	2	1	0	0	1	0	1	1	0	1	1	1	0	0	0	0	0	0	0	0	0	0	0	4	0.75	0	2	2	4	0	1	4	1	4	1	1	1	0	0	0	2	1	0	1	0	0	8
2015	76	6	4	1	1	1	3	0	1	0	0	0	1	0	0	0	0	1	0	0	0	1	0	0	0	3	1	0			6	1	0						1	0	0	0	1	1	0	1	0	0	7
2015	60	5	3	1	1	1	3	0	1	0	0	0	0	0	1	0	0	0	1	0	0	0	0	0	0	2	6	1	6		6	1	0	4	1	4	1	1	0	0	0	0	0	0	0	1	0	0	9
2013	75	6	4	1	1	0	4	0	2	0	0	0	0	0	0	0	0	0	0	0	1	0	0	0	0	1	2	0	3	3	8	3	0	2	0	4	0	0	1	0	0	0	1	0	2	0	1	0	17
2015	64	5	3	1	1	1	3	0	1	0	0	0	0	0	1	0	0	0	0	0	0	0	0	1	0	2	0.5	0			9	4	0						1	1	0	0	1	0	0	1	0	0	6
2013	64	5	3	1	1	1	3	0	1	0	0	0	0	0	0	0	0	1	0	0	2	0	0	0	1	3	24	2	1	1	6	1	0	2	0	3	0	0	1	1	1	1	1	0	2	0	0	0	8
2010	29	1	0	0	0	1	0	0	0	0	0	0	0	1	0	0	0	0	1	0	0	0	0	0	0	2	12	1	0	1	6	1	0	1	0	2	0	0	1	1	1	1	2	0	2	0	0	0	1
2013	60	5	3	1	1	0	1	0	1	1	0	0	1	1	0	0	0	0	0	0	0	0	0	1	0	4	0.5	0			4	0	1	2	0	4	0	0	1	0	0	0	1	0	0	1	0	0	11
2011	90	8	4	1	1	0	1	0	3	0	0	0	0	1	0	1	1	0	1	0	0	0	0	0	0	4	12	1	0	1	6	1	0	4	1	4	2	1	1	0	0	0	1	1	0	1	1	0	20
2015	24	1	0	0	0	0	0	0	0	1	0	0	1	0	1	1	0	0	0	0	0	0	0	0	0	4	6	1	2	2	0	0	1	3	1				1	1	0	0	2	1	0	1	0	0	3
2013	17	0	0	0	0	1	2	0	0	0	0	1	1	1	0	1	0	1	0	0	0	0	0	0	0	5	1	0	2		6	1	0	3	1	3	1	0	1	1	0	0	1	1	0	1	0	0	1
2015	40	3	0	0	0	0	1	0	1	1	0	1	0	1	1	1	0	1	1	0	0	0	1	0	0	8	9	1	0	0	6	1	0	3	1	3	1	0	1	1	1	1	1	1	2	0	0	0	5
2012	54	4	2	1	1	0	1	0	1	1	0	0	1	0	0	0	0	1	0	1	0	1	1	0	0	6	6	1	1	1	6	1	0	4	1	4	1	1	1	1	1	1	1	0	0	1	0	0	2
2010	48	3	1	1	0	0	0	0	1	1	1	1	0	0	0	1	0	0	0	0	0	0	0	0	0	4	4	0	0	1	0	0	1	2	0	4	0	0	1	1	0	0	1	1	2	0	0	0	10
2014	55	4	2	1	1	1	3	0	0	0	0	1	1	0	0	0	1	0	0	1	0	0	0	0	0	4	0.5	0	7	0	6	1	0	1	0	2	0	0	1	1	0	0	1	1	1	0	1	0	13
2013	17	0	0	0	0	0	2	0	0	0	0	0	0	0	0	0	0	0	1	0	0	0	0	0	0	1	1	0	1	1	4	0	1	3	1	3	1	0	0	0	0	0	0	1	2	0	0	0	2
2014	37	2	0	0	0	0	4	0	0	0	0	0	0	0	0	0	1	0	0	0	0	0	0	0	0	1	0.5	0			0	0	1	4	1	4	1	1	0	1	0	0	0	0	2	0	0	0	10
2014	50	4	2	1	0	1	1	0	1	1	0	1	1	1	0	0	1	0	0	0	0	0	0	0	0	5	12	1			9	4	0	4	1	4	2	1	1	0	0	0	2	1	0	1	0	0	1
2009	62	5	3	1	1	1	3	0	2	0	0	0	0	0	0	0	0	1	0	0	0	0	0	0	0	1	3	0	0	3	9	4	0	4	1	4	2	1	0	0	0	0	0	0	0	1	1	0	19
2013	65	5	3	1	1	1	3	2	1	0	0	0	0	0	0	0	0	0	0	0	0	1	0	0	0	1	5	0	0	0	4	0	1	3	1	3	1	0	0	1	0	0	0	1	0	1	1	0	14
2010	22	1	0	0	0	0	1	0	1	0	0	0	0	1	0	0	0	0	0	0	0	0	0	0	0	1	7	1	0	1	7	2	0	2	0	3	0	0	0	0	1	0	0	0	2	0	0	0	3
2009	52	4	2	1	1	1	0	0	1	0	0	0	0	0	0	0	1	0	0	0	0	0	0	0	0	1	9	1	0	0	7	2	0	3	1	4	1	0	0	0	0	0	0	1	2	0	0	0	1
2010	66	5	3	1	1	0	1	0	3	1	1	0	0	0	0	1	0	0	0	0	0	0	0	0	0	3	5	0	0	2	0	0	1	3	1	3	1	0	1	0	0	0	2	1	0	1	0	0	3
2011	50	4	2	1	0	1	1	1	0	0	0	0	0	0	0	1	0	1	0	0	1	0	0	0	0	3	48	2	0	0	6	1	0	3	1	3	1	0	1	1	1	1	1	1	2	0	1	0	15
2012	19	0	0	0	0	1	2	0	0	1	0	1	1	0	0	1	0	0	0	0	0	0	0	1	0	5	12	1	0	1	1	0	1	2	0	3	0	0	1	0	0	0	2	0	2	0	0	0	11
2010	58	4	2	1	1	1	1	0	1	1	1	0	0	0	0	0	0	0	0	0	0	0	0	0	0	2	1	0	0	3	4	0	1	4	1	4	2	1	1	1	1	1	1	1	2	0	0	0	5
2012	40	3	0	0	0	0	1	0	1	0	0	0	0	0	0	1	0	1	0	0	0	1	1	0	0	4	1	0	0	1	8	3	0	2	0	4	0	0	1	0	0	0	2	0	0	1	0	0	6
2011	64	5	3	1	1	0	1	0	1	0	0	1	1	1	0	0	0	0	0	0	0	0	0	0	0	3	2	0	0	1	5	1	0	4	1	3	1	1	1	1	1	1	2	1	0	1	1	0	21
2011	62	5	3	1	1	0	1	0	2	1	0	0	0	1	1	1	1	1	1	0	2	0	0	1	1	10	6	1	0	1	6	1	0	4	1	3	2	1	1	1	1	1	1	1	0	1	1	0	15
2013	54	4	2	1	1	1	1	0	1	1	0	0	0	0	0	1	0	1	1	1	1	1	0	1	0	8	0.75	0	1	2	6	1	0	2	0	3	0	0	0	0	0	0	0	0	2	0	0	0	9
2012	59	4	2	1	1	0	1	0	1	0	0	0	0	0	0	0	1	0	1	0	0	0	0	0	0	2	12	1	0	2	9	0	1	4	1	3	2	1	1	1	0	0	1	1	0	1	0	0	4
2013	73	6	4	1	1	0	4	0	1	0	0	0	0	0	0	0	0	0	1	0	0	0	0	0	0	1	18	2	0	1	0	0	1	1	0	2	0	0	1	1	0	0	2	1	1	0	1	0	20
2011	62	5	3	1	1	1	1	0	1	0	0	0	0	0	0	0	0	1	0	0	0	0	0	0	0	1	12	1	1	2	7	2	0	3	1	3	1	0	0	0	0	0	0	1	2	0	0	0	7
2010	64	5	3	1	1	0	1	0	2	0	1	0	0	0	0	0	0	0	0	0	0	0	0	0	0	1	36	2	0	1	6	1	0	2	0	3	0	0	0	1	0	0	0	0	1	0	4	1	64
2011	67	5	3	1	1	0	0	0	3	0	0	0	0	0	0	1	0	0	1	0	0	0	0	1	0	3	5	0	0	0	4	0	1	3	1	3	1	0	1	1	0	0	2	1	2	0	2	0	24
2010	72	6	4	1	1	0	1	0	3	1	0	0	0	0	0	0	0	0	0	0	0	0	0	0	0	1	0.16	0	0	0	0	0	1	3	1	3	1	0	1	0	0	0	2	0	2	0	0	0	2
2013	55	4	2	1	1	0	0	0	1	0	0	0	0	0	0	0	1	0	0	0	0	0	0	0	0	1	24	2	3	3	7	2	0	1	0	2	0	0	0	0	0	0	0	0	2	0	0	0	3
2011	66	5	3	1	1	0	3	0	1	1	0	0	0	1	0	1	0	1	1	0	0	0	0	0	0	5	0.5	0	0	1	6	1	0	4	1	3	2	1	1	0	1	0	1	0	0	1	2	0	32
2014	61	5	3	1	1	0	1	0	3	0	0	0	0	0	1	1	0	0	0	0	1	0	0	0	0	3	24	2	3	2	7	2	0	2	0	3	0	0	1	1	1	1	1	0	2	0	0	0	10
2012	36	2	0	0	0	1	1	0	1	0	0	0	0	0	1	1	0	0	1	0	1	0	0	0	0	4	11	1	0	0	6	1	0	3	1	4	1	0	0	1	0	0	0	1	2	0	0	0	11
2012	75	6	4	1	1	1	1	1	1	0	0	0	0	1	0	0	0	0	0	1	1	0	1	0	0	4	3	0			6	1	0	3	1				1	0	0	0	1	0	0	1	0	0	9
2009	23	1	0	0	0	0	1	0	1	1	0	1	0	0	0	0	0	0	0	0	0	0	0	0	0	2	1	0	0	0	0	0	1	3	1	4	2	0	1	1	0	0	1	1	2	0	1	0	20
2009	46	3	1	1	0	0	1	0	1	0	0	0	0	0	0	0	1	0	0	0	0	0	0	0	0	1	2	0	0	0	6	1	0						0	0	1	0	2	0	2	0	1	0	21
2012	70	6	4	1	1	0	1	0	3	1	0	1	1	1	0	0	0	0	0	0	0	0	0	0	0	4	24	2	1	1	0	0	1	2	0	3	0	0	1	0	0	0	1	0	0	1	0	0	3
2010	75	6	4	1	1	0	1	0	3	1	0	0	0	0	1	1	1	1	1	0	0	0	0	0	0	6	4	0	0	1	5	1	0	4	1	3	2	1	1	0	0	0	1	0	0	1	1	0	23
2015	66	5	3	1	1	1	3	0	1	1	0	0	1	1	0	1	0	0	0	0	0	0	0	0	0	4	36	2	0	1	0	0	1	3	1	3	1	0	1	1	0	0	2	1	1	0	0	0	9
2014	65	5	3	1	1	0	4	1	1	0	0	0	0	0	1	1	0	1	0	0	1	1	0	0	0	5	12	1	0	1	6	1	0	3	1				1	0	0	0	2	0	0	1	1	0	15
2015	75	6	4	1	1	0	3	1	3	1	1	0	1	0	1	1	0	0	1	0	0	1	0	0	1	8	12	1	4	2	9	0	1	3	1	3	1	0	1	0	0	0	1	1	0	1	0	0	1
2013	77	6	4	1	1	0	1	1	1	0	0	0	0	0	0	0	0	0	0	0	0	0	0	1	0	1	3	0	0	3	6	1	0						0	0	0	0	0	0	2	0	0	0	1
2015	39	2	0	0	0	1	1	1	1	1	0	0	1	1	0	1	0	0	0	0	0	0	0	0	0	4	1	0	0	1	0	0	1	3	1	4	1	0	1	0	0	0	1	1	0	1	0	0	7
2013	31	2	0	0	0	0	1	1	2	1	0	1	0	1	0	0	0	0	1	0	0	0	0	0	0	4	12	1			4	0	1	3	1	4	2	0	1	0	0	0	2	1	2	0	2	0	25
2015	72	6	4	1	1	0	1	1	3	1	0	0	0	0	0	0	0	0	0	1	0	0	0	0	0	2	6	1	7		4	0	1	3	1	4	1	0	1	0	0	0	1	1	2	0	0	0	7
2013	45	3	1	1	0	0	1	1	1	1	0	0	0	1	0	1	0	1	0	1	0	0	1	0	0	6	12	1	0	0	6	1	0	3	1	3	1	0	1	0	0	0	1	1	0	1	1	0	12
2009	52	4	2	1	1	0	1	0	2	0	0	0	0	0	0	0	0	1	0	0	0	0	0	0	0	1	4	0	0	3	7	2	0						0	0	1	0	0	0	0	1	1	0	18
2009	48	3	1	1	0	1	1	0	1	0	0	0	0	0	0	0	0	0	1	0	0	0	0	0	0	1	5	0	0	1	0	0	1	3	1	4	1	0	0	0	0	0	0	1	0	1	1	0	14
2013	82	7	4	1	1	1	3	0	1	0	0	0	0	1	0	0	0	0	0	0	0	0	0	0	0	1	0.75	0	0	1	6	1	0	3	1	4	1	0	0	0	0	0	0	0	2	0	0	0	1
2013	78	6	4	1	1	1	0	0	1	0	0	0	0	0	1	1	0	0	0	0	0	0	0	0	0	2	12	1	0	1	8	3	0						1	0	1	0	1	0	2	0	0	0	5
2013	67	5	3	1	1	0	3	0	3	1	0	0	0	0	0	0	0	0	1	0	0	0	0	0	0	2	5	0	0	0	4	0	1	2	0	3	0	0	1	1	0	0	2	0	1	0	2	0	24
2014	75	6	4	1	1	0	1	0	1	1	0	1	1	1	1	1	1	0	0	0	0	0	0	0	1	8	3	0	0	1	5	1	0	2	0	4	0	0	1	1	0	0	2	0	0	1	0	0	2
2010	84	7	4	1	1	1	3	0	1	0	0	0	0	0	0	0	0	0	0	0	0	1	0	0	0	1	10	1	0	3	4	0	1	3	1				1	1	0	0	1	0	0	1	2	0	30
2013	70	6	4	1	1	0	1	0	2	1	0	0	0	0	0	0	0	0	0	0	0	0	0	0	0	1	1	0	1	1	0	0	1	3	1	3	1	0	1	0	0	0	1	1	2	0	0	0	1
2009	42	3	1	1	0	0	1	0	1	0	0	0	0	0	0	1	0	0	1	0	1	0	0	0	1	4	3	0	0	1	6	1	0	3	1	4	1	0	1	0	0	0	1	0	2	0	1	0	12
2014	76	6	4	1	1	0	4	0	1	0	0	0	0	0	0	0	1	0	0	0	0	0	0	0	0	1	24	2	0	0	9	4	0	2	0	3	0	0	0	0	0	0	0	0	0	1	2	0	14
2011	46	3	1	1	0	1	0	0	1	1	0	0	0	0	0	0	0	0	1	1	0	0	0	0	0	3	1.5	0	0	0	1	0	1	1	0	2	0	0	1	1	0	0	1	1	1	0	4	0	53
2013	60	5	3	1	1	1	0	0	1	1	0	0	0	1	1	1	0	1	1	0	0	0	0	0	0	6	12	1	0	1	5	1	0	2	0	4	0	0	1	0	0	0	1	0	0	1	2	0	28
2011	74	6	4	1	1	0	3	0	3	1	0	1	0	0	0	0	0	0	0	0	0	1	0	0	0	3	24	2	1	2	0	0	1	4	1	3	1	1	1	0	0	0	2	0	0	1	0	0	1
2009	64	5	3	1	1	1	1	0	1	0	0	0	0	0	0	0	0	0	0	0	0	0	0	0	0	3	6	1	0	1	4	0	1	3	1	4	2	0	0	0	0	0	0	1	2	0	0	0	4
2015	33	2	0	0	0	1	0	0	1	1	0	0	0	0	0	1	0	0	0	0	0	1	0	0	0	3	3	0	5	2	0	0	1	2	0	4	0	0	0	0	0	0	0	0	2	0	0	0	1
2014	71	6	4	1	1	0	3	0	1	0	0	0	0	1	0	1	0	1	0	0	0	0	0	0	0	3	8	1	0	0	3	0	1	2	0	3	0	0	1	1	0	0	1	0	1	0	1	0	13
2014	50	4	2	1	0	0	1	0	1	0	0	0	0	0	1	1	0	0	1	0	0	0	1	0	0	4	12	1	0	0	6	1	0	3	1	4	1	0	1	1	1	1	2	1	0	1	1	0	14
2012	63	5	3	1	1	1	1	0	1	0	0	0	0	1	0	0	0	0	0	0	0	0	1	0	0	2	6	1	0	1	7	2	0	3	1	4	1	0	1	1	0	0	1	1	0	1	1	0	14
2010	40	3	0	0	0	0	1	0	2	0	0	0	0	0	0	0	0	1	0	0	0	0	0	0	0	1	24	2	0	1	6	1	0						1	0	1	0	2	0	2	0	0	0	7
2010	75	6	4	1	1	1	3	1	1	0	0	0	0	0	0	0	0	0	0	0	0	1	0	0	0	1	60	2	0	0	8	3	0	3	1	4	1	0	1	0	1	0	1	1	0	1	1	0	12
2009	51	4	2	1	1	0	1	0	2	0	0	0	0	0	0	0	0	0	1	0	0	0	0	0	0	1	4	0	1	3	0	0	1						0	0	0	0	0	0	2	0	0	0	3
2013	51	4	2	1	1	0	1	0	1	0	0	0	0	0	0	0	0	1	0	0	0	0	0	0	0	1	11	1	0	1	1	0	1	1	0	2	0	0	0	1	0	0	0	0	2	0	0	0	2
2015	66	5	3	1	1	0	1	0	3	0	0	0	1	0	0	0	0	1	1	0	0	0	0	0	0	3	6	1	0	0	5	1	0	2	0	4	0	0	1	1	0	0	2	0	1	0	0	0	7
2013	80	7	4	1	1	0	1	0	3	1	0	0	0	0	1	0	0	0	0	0	0	0	0	0	0	2	7	1			0	0	1						0	0	0	0	0	0	0	1	0	0	6
2010	54	4	2	1	1	0	1	0	1	0	0	0	0	1	0	0	0	0	0	0	0	0	0	0	0	1	12	1	3	3	7	2	0	2	0	3	0	0	0	0	0	0	0	0	2	0	0	0	8
2013	52	4	2	1	1	0	4	0	1	1	0	0	0	1	0	1	1	0	1	0	0	0	0	0	0	5	3	0	0	1	5	1	0	3	1	4	2	0	0	0	0	0	0	1	2	0	0	0	11
2013	53	4	2	1	1	0	0	0	1	0	0	0	0	0	0	0	0	0	0	0	0	0	0	1	0	1	5	0	0	0	0	0	1	4	1	3	1	1	0	0	0	0	0	0	0	1	0	0	7
2011	54	4	2	1	1	0	1	0	1	0	0	1	0	1	0	1	1	0	1	0	0	0	0	0	0	5	60	2	1	2	6	1	0	4	1	4	1	1	0	0	0	0	0	0	0	1	0	0	2
2015	32	2	0	0	0	1	1	0	1	1	0	1	1	1	1	1	1	0	1	1	2	1	0	0	0	11	4	0	0	1	6	1	0	2	0	3	0	0	1	0	0	0	2	0	0	1	0	0	2
2013	51	4	2	1	1	1	0	1	1	1	0	0	0	0	0	1	0	0	0	0	0	0	0	0	0	2	24	2	0	0	7	2	0	2	0	3	0	0	1	1	1	1	2	0	0	1	1	0	13
2013	75	6	4	1	1	1	1	1	1	1	0	0	0	1	1	1	0	0	1	0	0	0	0	0	0	5	12	1	0	1	6	1	0	2	0	4	0	0	1	1	0	0	1	1	1	0	2	0	25
2009	52	4	2	1	1	1	1	1	1	0	0	0	0	0	0	0	0	0	1	0	0	0	0	0	0	1	3	0	3	0	8	3	0	4	1	3	1	1	0	0	0	0	0	0	0	1	0	0	11
2015	76	6	4	1	1	1	1	1	1	0	0	0	0	1	0	0	0	1	0	0	0	0	0	0	0	2	24	2	0	1	7	2	0						0	0	0	0	0	0	2	0	0	0	1
2009	31	2	0	0	0	0	1	0	1	0	0	0	0	1	0	0	0	1	1	0	0	0	0	0	0	3	30	2	0	0	7	2	0	2	0	4	0	0	1	1	1	1	1	0	0	1	3	0	45
2011	53	4	2	1	1	1	0	0	1	0	0	0	0	0	0	0	1	0	0	0	0	0	0	0	0	1	24	2	0	2	8	3	0	3	1	4	2	0	0	0	0	0	0	0	0	1	0	0	3
2013	18	0	0	0	0	0	2	0	0	0	0	0	0	0	0	0	1	1	1	0	0	0	0	0	1	4	48	2	7		9	4	0						0	0	0	0	0	0	2	0	0	0	3
2014	57	4	2	1	1	1	1	0	1	1	0	0	0	0	0	0	0	1	0	0	2	1	1	0	0	5	4	0			7	2	0	3	1	3	2	0	1	1	0	0	2	1	2	0	1	0	13
2014	55	4	2	1	1	1	0	0	1	0	0	0	0	0	0	0	0	0	1	0	0	1	0	0	0	2	0.5	0	0	0	6	1	0	2	0	3	0	0	0	0	0	0	0	0	2	0	0	0	5
2013	50	4	2	1	0	1	1	0	1	0	0	0	0	0	0	1	1	1	0	0	2	0	1	0	0	5	18	2	0	3	6	1	0	3	1	3	1	0	1	1	1	1	1	1	0	1	0	0	2
2014	60	5	3	1	1	1	0	0	1	0	0	0	0	0	0	1	0	1	0	1	0	0	1	0	0	4	4	0	0	1	6	1	0	2	0	4	0	0	0	0	0	0	0	0	0	1	0	0	4
2015	38	2	0	0	0	1	1	0	0	0	0	0	0	0	0	1	0	1	1	0	0	1	0	0	0	4	6	1			6	1	0	4	1	3	1	1	1	0	0	0	1	0	0	1	0	0	7
2010	30	2	0	0	0	1	1	1	1	0	0	0	0	0	0	1	0	1	0	0	0	0	0	0	0	2	36	2	3	0	7	2	0	2	0	4	0	0	1	1	1	1	1	0	2	0	0	0	10
2011	58	4	2	1	1	0	1	0	2	1	0	0	0	0	1	0	0	0	1	0	0	0	0	0	0	3	6	1	0	0	6	1	0	3	1	3	1	0	0	1	0	0	0	1	2	0	0	0	7
2013	54	4	2	1	1	1	4	0	2	0	0	0	0	0	0	0	0	1	0	0	0	0	0	0	0	1	12	1	0	0	7	2	0	3	1	4	1	0	0	0	1	0	0	0	2	0	0	0	4
2013	53	4	2	1	1	0	1	0	1	1	0	1	0	0	0	1	0	0	0	0	0	1	0	0	0	4	12	1	0	1	6	1	0	3	1	4	1	0	1	0	0	0	1	1	0	1	0	0	7
2015	78	6	4	1	1	0	3	0	3	1	0	1	1	1	1	1	0	0	0	0	0	0	0	0	0	6	0.5	0	1	1	6	1	0	4	1	3	1	1	0	0	0	0	0	0	0	1	0	0	5
2011	33	2	0	0	0	1	1	0	0	0	0	0	0	0	0	0	0	0	0	0	0	0	0	0	1	1	5	0	0	0	7	2	0						0	0	0	0	0	0	2	0	0	0	2
2011	59	4	2	1	1	1	1	0	1	0	0	0	1	0	0	1	0	0	0	0	0	0	0	0	0	2	6	1	0	0	6	1	0	2	0	3	0	0	1	1	1	1	2	0	2	0	0	0	6
2013	50	4	2	1	0	1	1	0	1	0	0	0	0	1	1	1	1	0	1	1	0	1	0	0	0	7	3	0			6	1	0	3	1				0	0	0	0	0	0	0	1	2	0	26
2009	42	3	1	1	0	1	1	0	1	0	0	0	0	0	0	0	0	0	1	0	0	0	0	0	0	1	3	0	1	2	8	3	0						0	0	0	0	0	0	2	0	0	0	6
2015	80	7	4	1	1	1	3	0	1	0	0	0	0	0	0	0	0	1	1	0	0	0	0	0	0	2	24	2	0	1	5	1	0	2	0	4	0	0	0	1	1	1	0	1	1	0	0	0	6
2015	35	2	0	0	0	1	1	0	1	1	0	1	0	0	0	1	0	0	0	0	0	1	0	0	0	4	8	1	0	1	4	0	1	2	0	4	0	0	1	0	0	0	2	0	0	1	0	0	7
2012	50	4	2	1	0	0	1	0	1	1	0	1	0	0	0	0	0	0	0	0	0	0	0	0	0	2	7	1	2	1	0	0	1	3	1				1	0	0	0	2	0	0	1	1	0	13
2012	52	4	2	1	1	0	1	0	1	1	0	1	0	1	0	1	0	0	0	0	0	0	0	1	0	5	5	0	0	1	1	0	1	4	1	4	1	1	0	0	0	0	0	0	0	1	0	0	1
2014	69	5	3	1	1	1	1	0	1	1	0	1	1	1	0	0	1	0	0	0	0	0	1	1	0	7	12	1	1	1	3	0	1	4	1	4	1	1	1	0	0	0	2	1	0	1	0	0	4
2012	64	5	3	1	1	0	1	0	1	0	0	0	0	1	0	0	0	1	1	0	0	0	0	0	0	3	0.75	0	0	1	6	1	0	3	1	2	1	0	1	0	0	0	1	1	0	1	1	0	19
2015	60	5	3	1	1	1	3	0	2	0	0	0	0	1	1	1	0	1	0	0	1	1	0	0	1	7	48	2	2	2	7	2	0						1	1	0	0	1	0	2	0	0	0	7
2015	38	2	0	0	0	1	0	0	1	1	0	0	0	0	0	1	0	1	1	0	0	0	0	1	0	5	12	1	1	1	1	0	1						0	0	0	0	0	0	2	0	0	0	1
2014	64	5	3	1	1	0	1	0	3	0	0	0	0	0	0	1	0	0	0	0	0	0	0	0	0	1	5	0	0	0	9	4	0	2	0	3	0	0	1	1	0	0	1	0	1	0	1	0	15
2015	30	2	0	0	0	0	1	0	1	0	0	0	0	0	0	1	1	1	0	0	0	0	1	0	0	4	24	2	0	2	6	1	0	2	0	3	0	0	1	1	0	0	1	0	1	0	0	0	3
2015	19	0	0	0	0	1	2	0	0	1	1	1	0	0	0	0	0	0	0	0	0	0	0	0	0	3	12	1			6	1	0						1	0	0	0	1	0	2	0	0	0	7
2013	51	4	2	1	1	0	1	0	1	0	0	0	0	1	0	0	0	1	0	0	0	0	0	0	0	2	24	2	0	0	6	1	0	3	1	3	1	0	1	0	0	0	1	1	0	1	0	0	5
2010	46	3	1	1	0	1	0	1	1	0	0	0	0	0	0	0	0	0	0	0	0	0	0	1	0	1	7	1	0	3	0	0	1	3	1				0	1	0	0	0	0	0	1	1	0	17
2012	71	6	4	1	1	1	3	0	1	1	0	0	0	0	0	1	1	0	0	1	0	0	1	0	0	5	3	0	2	2	5	1	0	2	0	3	0	0	1	0	0	0	1	0	0	1	3	0	36
2014	54	4	2	1	1	0	1	0	1	0	0	0	0	0	0	1	1	1	0	0	0	0	1	0	1	5	10	1	0	1	6	1	0	2	0	4	0	0	1	0	0	0	1	0	0	1	0	0	2
2014	42	3	1	1	0	1	1	0	1	1	0	0	0	0	0	1	0	0	0	0	0	0	0	0	0	2	24	2	0	1	1	0	1	4	1	4	1	1	1	1	0	0	1	1	2	0	0	0	9
2013	52	4	2	1	1	0	1	0	1	0	0	0	0	1	1	1	1	1	0	0	1	1	0	0	1	8	4	0	4	3	6	1	0	1	0	2	0	0	1	1	0	0	1	1	1	0	2	0	27
2015	40	3	0	0	0	1	0	0	1	0	0	0	0	1	1	1	1	1	0	0	1	0	0	1	0	7	12	1	0	0	6	1	0	3	1	2	1	0	1	1	1	1	1	1	1	0	0	0	2
2012	27	1	0	0	0	1	4	0	0	0	0	0	0	0	0	1	0	1	0	0	1	1	0	1	0	5	24	2	7	1	6	1	0	2	0	3	0	0	1	1	0	0	1	0	2	0	0	0	4
2014	36	2	0	0	0	0	1	0	1	0	0	0	0	0	0	0	0	1	0	0	1	0	0	0	0	2	6	1	1	2	6	1	0	4	1	4	1	1	0	1	1	1	0	1	2	0	0	0	7
2011	34	2	0	0	0	0	1	0	1	0	0	0	0	0	0	0	0	1	0	0	0	0	0	0	0	1	3	0	0	1	7	2	0	3	1	4	1	0	0	0	0	0	0	1	2	0	3	0	42
2014	51	4	2	1	1	0	1	0	1	1	0	0	0	0	0	1	0	1	0	0	2	1	0	0	0	5	12	1	3	2	6	1	0	2	0	3	0	0	1	1	1	1	2	1	1	0	1	0	12
2012	24	1	0	0	0	0	1	1	0	0	0	0	0	1	0	0	0	0	1	0	0	0	0	0	0	2	2	0	1	1	6	1	0	4	1	3	1	1	1	0	0	0	2	1	0	1	0	0	3
2014	27	1	0	0	0	1	2	0	0	0	0	0	0	0	0	0	1	1	1	0	0	0	1	0	0	4	4	0	2	2	6	1	0	3	1				1	0	0	0	1	0	0	1	0	0	2
2009	47	3	1	1	0	0	0	0	1	0	0	0	0	0	0	0	1	0	0	0	0	0	0	0	0	1	2	0	0	1	6	1	0	4	1	3	1	1	0	0	1	0	0	0	2	0	0	0	10
2010	76	6	4	1	1	1	1	0	1	1	1	0	0	0	1	1	0	0	0	0	0	0	0	0	0	4	3	0	0	2	1	0	1	3	1	4	1	0	1	1	0	0	2	1	2	0	1	0	12
2011	18	0	0	0	0	0	2	0	0	1	0	0	1	0	0	0	0	0	0	0	0	0	0	1	1	4	6	1	0	1	0	0	1	2	0	4	0	0	1	1	0	0	1	0	1	0	4	1	48
2013	80	7	4	1	1	0	1	1	2	1	0	0	0	0	0	0	0	0	0	0	0	0	0	1	1	2	0.25	0	0	1	0	0	1	3	1	4	1	0	1	0	0	0	2	1	0	1	1	0	19
2015	45	3	1	1	0	0	0	0	1	0	0	0	0	1	0	1	0	0	1	0	0	0	0	0	0	3	6	1	0	1	6	1	0	2	0	3	0	0	1	1	0	0	1	0	1	0	0	0	11
2013	44	3	1	1	0	0	1	0	1	1	0	0	0	1	1	1	0	1	0	0	0	0	0	0	0	5	12	1	0	1	6	1	0	2	0	4	0	0	1	1	1	1	1	0	0	1	1	0	17
2012	44	3	1	1	0	1	1	1	2	0	0	0	0	0	0	0	0	0	1	0	0	0	0	0	0	1	12	1	0	1	0	0	1	3	1				0	1	0	0	0	0	0	1	0	0	9
2015	65	5	3	1	1	0	1	0	3	0	0	0	0	1	0	1	0	1	0	0	0	0	0	0	0	3	24	2	0	0	6	1	0	1	0	2	0	0	0	1	1	1	0	0	1	0	0	0	4
2011	55	4	2	1	1	1	3	0	1	0	0	0	0	0	0	1	0	1	0	0	0	0	0	0	0	2	84	2	0	1	6	1	0	3	1	3	1	0	1	1	1	1	1	1	2	0	0	0	4
2012	58	4	2	1	1	0	1	0	1	0	0	0	0	1	0	1	0	1	0	0	2	0	0	0	0	4	3	0	0	1	5	1	0	4	1	3	0	1	1	1	1	1	2	0	0	1	2	0	31
2012	37	2	0	0	0	0	0	0	1	0	0	0	0	1	0	1	0	1	1	1	0	1	0	0	0	6	24	2	0	0	6	1	0	3	1				1	0	0	0	2	0	0	1	0	0	9
2010	54	4	2	1	1	0	4	0	1	1	1	0	0	0	0	0	0	0	0	0	0	0	0	0	0	2	12	1	0	1	0	0	1	3	1	4	1	0	1	0	0	0	2	1	2	0	0	0	2
2012	55	4	2	1	1	1	0	0	1	0	0	0	0	0	0	1	0	1	0	0	1	0	0	0	0	3	12	1	1	1	6	1	0	2	0	3	0	0	1	1	1	1	1	0	2	0	2	0	25
2010	33	2	0	0	0	0	1	0	0	0	1	0	0	0	0	0	0	0	0	0	0	0	0	0	0	1	4	0	1	1	1	0	1	3	1	3	1	0	1	1	0	0	1	1	0	1	0	0	7
2012	65	5	3	1	1	0	1	0	1	1	0	1	1	0	0	0	0	0	0	0	0	0	0	0	0	3	6	1	0	3	4	0	1	2	0	4	1	0	1	1	0	0	1	1	2	0	0	0	8
2012	32	2	0	0	0	0	1	1	0	1	0	1	0	0	0	1	0	0	1	0	0	1	0	0	0	5	1	0	0	1	6	1	0	3	1	3	2	0	1	0	1	0	1	1	2	0	0	0	1
2012	73	6	4	1	1	1	3	0	1	1	0	1	1	1	1	1	1	0	1	0	0	0	0	1	0	9	12	1	0	1	6	1	0	2	0	4	0	0	1	1	0	0	1	0	1	0	3	0	41
2015	50	4	2	1	0	0	1	0	2	0	0	0	0	0	0	0	0	1	0	0	0	0	0	0	0	1	8	1	3	1	4	0	1	2	0	4	0	0	1	0	0	0	2	0	0	1	0	0	6
2013	62	5	3	1	1	1	3	0	1	0	0	0	0	0	0	1	1	1	0	0	0	1	0	0	0	4	6	1	0	1	6	1	0	2	0	3	0	0	1	0	0	0	0	0	2	0	0	0	1
2015	55	4	2	1	1	0	0	0	3	0	0	0	0	0	0	0	1	0	0	0	0	0	0	0	0	1	12	1	0	1	6	1	0	3	1	3	1	0	0	1	1	1	0	1	0	1	0	0	5
2009	82	7	4	1	1	0	4	1	3	0	0	0	0	0	0	0	0	1	0	0	0	0	0	0	0	1	3	0	0	3	8	3	0	3	1	3	1	0	0	0	0	0	0	1	2	0	0	0	1
[truncated: 73 more columns]
